# Supplementary material for: Impact of Operational Factors, Inoculum Origin, and Feedstock Preservation on the Biochemical Methane Potential
Source: Bioengineering (Basel). 2021 Nov 5;8(11):176. doi: 10.3390/bioengineering8110176 (PMC8614716; doi:10.3390/bioengineering8110176)
Supplement: Supplementary file 1 [file bioengineering-08-00176-s001.zip]

Archive with 1 entries (1 files):
- bioengineering-1419264-supplementary.pdf
